# Supplementary material for: Immunoinformatics-Based Identification of B and T Cell Epitopes in RNA-Dependent RNA Polymerase of SARS-CoV-2
Source: Vaccines (Basel). 2022 Oct 3;10(10):1660. doi: 10.3390/vaccines10101660 (PMC9611076; doi:10.3390/vaccines10101660)
Supplement: Supplementary file 1 [file vaccines-10-01660-s001.zip]

Archive with 1 entries (1 files):
- vaccines-1931722-supplementary.pdf
